# Supplementary material for: Epidemiology of respiratory infections among adults in Qatar (2012-2017)
Source: PLoS One. 2019 Jun 13;14(6):e0218097. doi: 10.1371/journal.pone.0218097 (PMC6563968; doi:10.1371/journal.pone.0218097)
Supplement: S1 Table — (XLSX) [file pone.0218097.s001.xlsx]

## Sheet: S1. Table
	Year	Month	Total number	No. of positive samples
	2012	Jan	138	40
		Feb	138	49
		Mar	220	92
		Apr	217	72
		May	133	54
		Jun	90	27
		Jul	72	21
		Aug	50	5
		Sep	95	22
		Oct	206	48
		Nov	165	62
		Dec	293	119
	2013	Jan	254	119
		Feb	212	89
		Mar	200	72
		Apr	172	51
		May	208	65
		Jun	188	74
		Jul	190	68
		Aug	309	60
		Sep	494	174
		Oct	427	198
		Nov	738	358
		Dec	815	511
	2014	Jan	995	573
		Feb	1038	636
		Mar	1090	583
		Apr	885	457
		May	1049	486
		Jun	694	288
		Jul	439	185
		Aug	261	85
		Sep	391	163
		Oct	542	221
		Nov	467	199
		Dec	506	262
	2015	Jan	699	360
		Feb	768	396
		Mar	674	290
		Apr	580	219
		May	615	155
		Jun	294	68
		Jul	342	74
		Aug	312	76
		Sep	448	146
		Oct	1109	462
		Nov	2518	1251
		Dec	1764	904
	2016	Jan	1220	520
		Feb	986	465
		Mar	856	436
		Apr	749	325
		May	563	267
		Jun	468	170
		Jul	419	125
		Aug	552	315
		Sep	620	207
		Oct	572	202
		Nov	832	405
		Dec	1077	616
	2017	Jan	948	568
		Feb	746	399
		Mar	904	426
		Apr	912	358
		May	897	478
		Jun	551	208
		Jul	475	186
		Aug	651	260
		Sep	906	591
		Oct	919	502
		Nov	1229	709
		Dec	1041	579
			43597
