# Supplementary material for: Epidemiology of respiratory infections among adults in Qatar (2012-2017)
Source: PLoS One. 2019 Jun 13;14(6):e0218097. doi: 10.1371/journal.pone.0218097 (PMC6563968; doi:10.1371/journal.pone.0218097)
Supplement: S2 Table — (XLSX) [file pone.0218097.s002.xlsx]

## Sheet: S2. Table
	Month	Influenza A	A/H1N1	Influenza B	A/H3	% Postives	Total sample number
2012	Jan	12	3	18		21.7391	138
	Feb	21	17	14		25.3623	138
	Mar	81	78	7		40	220
	Apr	61	58	4		29.9539	217
	May	6	6	2		6.01504	133
	Jun	0	0	0		0	90
	July	2	1	1		4.16667	72
	Aug	0	0	0		0	50
	Sep	2	3	2		4.21053	95
	Oct	5	0	8		6.31068	206
	Nov	33	5	11		26.6667	165
	Dec	37	6	39		25.9386	293
2013	Jan	24	6	37		24.0157	254
	Feb	22	12	15		17.4528	212
	Mar	28	23	3		15.5	200
	Apr	20	19	6		15.1163	172
	May	22	18	2		11.5385	208
	Jun	23	9	2		13.2979	188
	July	22	6	4		13.6842	190
	Aug	14	1	3		5.50162	309
	Sep	70	2	2		14.5749	494
	Oct	87	3	18		24.5902	427
	Nov	141	9	60		27.2358	738
	Dec	141	6	61		24.7853	815
2014	Jan	210	60	64		27.5377	995
	Feb	242	145	61		29.1908	1038
	Mar	234	177	51		26.1468	1090
	Apr	192	158	35		25.6497	885
	May	154	114	39		18.3985	1049
	Jun	116	76	22		19.8847	694
	July	49	18	19		15.4897	439
	August	17	1	4		8.04598	261
	Sep	55	2	11		16.8798	391
	Oct	59	12	20		14.5756	542
	Nov	60	20	11		15.2034	467
	Dec	122	53	18		27.668	506
2015	Jan	116	64	31		21.03	699
	Feb	129	100	53		23.6979	768
	Mar	61	44	46		15.8754	674
	Apr	32	25	44		13.1034	580
	May	25	22	34		9.5935	615
	Jun	7	3	17		8.16327	294
	July	10	8	11		6.14035	342
	August	17	10	0		5.44872	312
	Sep	49	32	7		12.5	448
	Oct	295	239	20		28.404	1109
	Nov	893	705	76		38.4829	2518
	Dec	522	324	55		32.7098	1764
2016	Jan	242	150	49		23.8525	1220
	Feb	127	45	65		19.4726	986
	Mar	71	29	101		20.0935	856
	Apr	23	8	100		16.4219	749
	May	19	6	48		11.9005	563
	Jun	27	0	25		11.1111	468
	July	33	0	16		11.6945	419
	August	90	1	22		20.2899	552
	Sep	83	3	20		16.6129	620
	Oct	83	3	22		18.3566	572
	Nov	186	13	74		31.25	832
	Dec	237	0	128		33.8904	1077
2017	Jan	142	17	55	0	20.7806	948
	Feb	66	17	42	0	14.4772	746
	Mar	81	31	50	0	14.4912	904
	Apr	101	52	22	0	13.4868	912
	May	109	77	28	0	15.2731	897
	Jun	56	32	16	0	13.0672	551
	July	50	24	11	17	12.8421	475
	August	132	60	13	71	22.2734	651
	Sep	255	74	20	163	30.3532	906
	Oct	202	39	59	148	28.4004	919
	Nov	365	191	90	117	37.022	1229
	Dec	282	199	117	0	38.3285	1041
