# Supplementary material for: Epidemiology of respiratory infections among adults in Qatar (2012-2017)
Source: PLoS One. 2019 Jun 13;14(6):e0218097. doi: 10.1371/journal.pone.0218097 (PMC6563968; doi:10.1371/journal.pone.0218097)
Supplement: S3 Table — (XLSX) [file pone.0218097.s003.xlsx]

## Sheet: S3. Table
	Month	HMPV	HRV	Bocavirus	Enterovirus	Parechovirus	M. pneumoniae	RSV	HCoV	HPIVs	Adenovirus	Total number of tested samples	No. of positive samples	% Positives
2012	Jan	1	5	1	0	0	2	0	2	0	0	138	40	28.9855
	Feb	4	1	4	0	0	2	0	4	0	0	138	49	35.5072
	Mar	0	2	4	0	0	0	0	0	0	0	220	92	41.8182
	Apr	0	2	0	0	0	2	1	3	1	1	217	72	33.1797
	May	3	27	7	4	0	2	3	4	7	12	133	54	40.6015
	Jun	1	8	8	3	0	0	3	4	3	7	90	27	30
	July	1	6	4	1	0	3	4	2	1	1	72	21	29.1667
	Aug	0	3	1	0	0	0	0	2	0	0	50	5	10
	Sep	1	8	1	1	0	2	1	4	1	0	95	22	23.1579
	Oct	2	15	1	1	0	5	7	2	5	0	206	48	23.301
	Nov	3	5	0	1	0	0	7	5	5	1	165	62	37.5758
	Dec	7	14	1	1	1	1	9	19	8	1	293	119	40.6143
2013	Jan	6	15	4	5	0	8	8	13	6	3	254	119	46.8504
	Feb	10	6	3	7	0	8	4	11	7	4	212	89	41.9811
	Mar	11	7	1	4	0	7	1	9	4	0	200	72	36
	Apr	2	10	3	0	0	2	1	6	1	5	172	51	29.6512
	May	4	15	0	3	0	1	2	5	11	2	208	65	31.25
	Jun	1	19	2	1	0	4	4	15	9	4	188	74	39.3617
	July	1	13	3	1	0	4	1	14	7	3	190	68	35.7895
	Aug	2	20	0	0	0	1	0	14	5	2	309	60	19.4175
	Sep	6	58	1	1	1	5	2	18	14	4	494	174	35.2227
	Oct	9	59	2	2	2	3	4	14	15	6	427	198	46.37
	Nov	21	59	4	8	1	13	32	11	16	9	738	358	48.5095
	Dec	64	101	4	19	0	26	71	28	33	20	815	511	62.6994
2014	Jan	63	86	1	8	2	41	39	58	29	52	995	573	57.5879
	Feb	48	84	6	25	3	86	19	81	22	121	1038	636	61.2717
	Mar	18	108	8	9	1	72	10	56	17	74	1090	583	53.4862
	Apr	17	79	3	2	1	53	2	48	19	45	885	457	51.6384
	May	5	89	6	1	0	54	5	77	24	84	1049	486	46.3298
	Jun	2	47	4	2	0	22	2	55	10	34	694	288	41.4986
	July	4	38	3	2	1	7	2	62	5	21	439	185	42.1412
	Aug	1	13	5	0	1	2	3	25	4	12	261	85	32.567
	Sep	3	37	5	1	1	12	7	18	14	17	391	163	41.688
	Oct	3	60	1	5	0	6	22	18	20	23	542	221	40.7749
	Nov	7	30	1	1	0	12	26	18	21	37	467	199	42.6124
	Dec	25	31	2	0	0	4	21	23	18	25	506	262	51.7787
2015	Jan	51	43	5	6	0	16	20	68	22	45	699	360	51.5021
	Feb	25	55	6	3	0	45	16	76	19	37	768	396	51.5625
	Mar	28	52	3	6	0	22	9	53	10	20	673	290	43.0906
	Apr	8	68	3	4	1	40	2	24	26	7	552	219	39.6739
	May	3	51	8	1	1	29	0	22	20	15	468	155	33.1197
	Jun	1	29	2	1	0	9	2	14	5	1	250	68	27.2
	July	0	30	5	0	0	6	0	16	11	4	292	74	25.3425
	Aug	2	24	0	2	0	2	3	17	7	4	267	76	28.4644
	Sep	7	62	2	4	1	8	1	6	17	4	365	146	40
	Oct	7	112	1	5	1	6	14	18	23	9	841	462	54.9346
	Nov	6	129	16	23	9	16	108	33	44	15	1613	1251	77.5573
	Dec	29	102	8	27	3	8	84	39	32	10	1195	904	75.6485
2016	Jan	36	61	8	20	1	22	25	51	16	9	980	520	53.0612
	Feb	45	82	12	7	1	34	13	63	19	8	814	465	57.1253
	Mar	32	57	12	3	0	44	6	72	23	6	733	436	59.4816
	Apr	28	70	3	2	0	42	1	32	17	10	633	325	51.3428
	May	2	51	0	0	2	30	4	16	13	7	466	267	57.2961
	Jun	2	46	0	0	0	20	9	21	7	2	373	170	45.5764
	July	4	43	0	2	0	7	1	17	7	0	358	125	34.9162
	Aug	3	44	1	0	0	11	1	20	14	1	450	315	70
	Sep	6	64	1	2	1	8	18	8	9	1	433	207	47.806
	Oct	5	58	1	2	0	6	13	9	12	5	420	202	48.0952
	Nov	25	63	1	4	0	9	16	22	22	4	587	405	68.9949
	Dec	59	71	16	15	2	7	47	46	35	12	853	616	72.2157
2017	Jan	59	82	5	5	0	20	20	44	30	15	796	568	71.3568
	Feb	32	101	4	17	1	23	15	30	18	23	668	399	59.7305
	Mar	27	138	10	27	0	32	9	37	19	25	784	426	54.3367
	Apr	14	114	7	11	1	58	8	34	22	27	733	358	48.8404
	May	9	101	7	3	0	36	10	48	20	22	736	478	64.9457
	Jun	3	52	1	3	2	8	7	39	14	20	509	208	40.8644
	July	1	34	1	2	0	9	3	38	11	8	435	186	42.7586
	Aug	2	48	5	3	0	3	7	26	12	7	557	260	46.6786
	Sep	5	117	1	5	0	6	15	30	19	12	744	591	79.4355
	Oct	3	95	3	5	1	7	36	18	18	15	689	502	72.8592
	Nov	7	94	2	2	1	3	96	31	30	21	988	709	71.7611
	Dec	9	76	4	8	0	6	40	38	20	16	826	579	70.0969
