# Supplementary material for: Epidemiology of respiratory infections among adults in Qatar (2012-2017)
Source: PLoS One. 2019 Jun 13;14(6):e0218097. doi: 10.1371/journal.pone.0218097 (PMC6563968; doi:10.1371/journal.pone.0218097)
Supplement: S4 Table — (XLSX) [file pone.0218097.s004.xlsx]

## Sheet: S4. Table
																% of positive
	Viruses	Total	Male	Female			Male	Female								Males	Females
	Flu A	7602	2662	2252		<0.0001	16.6479	20.2573		Male	15990	36.6315			Influenza A	16.6479	20.2573
			13328	8865		****									Influenza B	4.94684	5.99982
	H3	516	321	195			2.0075	1.75407		Female	11117	25.4679			HRV	11.9101	9.63036
	H1N1	3774	1208	1233			7.55472	11.0911		Total	27107	62.0994			HCoV	4.58427	4.63593
	Adenovirus	1078	213	135		0.3971	1.33208	1.21436		Missing	16544	37.9006			PIVs	2.60674	3.23897
			15777	10982		ns									M. pneumoniae	2.74157	2.58376
															Adenovirus	1.59551	1.66893
	HMPV	707	222	192		0.0253	1.38837	1.72708							RSV	2.56929	3.60984
			15768	10925		*				Male	#REF!	#REF!			HMPV	1.97753	2.68266
										Female	#REF!	#REF!			Enterovirus	1.14607	0.766473
	Rhinovirus	3697	1590	779		<0.0001	9.94371	7.00729							HBoV	0.621723	0.828285
			14400	10338		****									Parechovirus	0.11985	0.160712
	Bocavirus	268	83	67		0.3614	0.519074	0.602681
			15907	11050		ns
	Coronavirus	1919	612	375		0.0496	3.82739	3.37321
			15378	10742		*
	63	244	81	57			0.506567	0.512728
	HKU	391	107	63			0.669168	0.5667
	MERS	41	35	1			0.218887	0.00899523
			#REF!	#REF!		***
			#REF!	#REF!		ns
	PARA2	127	39	32			0.243902	0.287847
	PARA3	468	138	137			0.863039	1.23235
	PARA4	192	56	49			0.350219	0.440766
	RSV	1002	343	292		0.0099	2.14509	2.62661
	Enterovirus	348	153	62		0.0003	0.956848	0.557704
			#REF!	#REF!		***
	Parechovirus	44	16	13		0.6759	0.100063	0.116938
			#REF!	#REF!		ns
	Mycoplasma pneumoniae	1128	366	209		0.0216	2.28893	1.88
			#REF!	#REF!		*
	Viruses	Total	Male	Female				Viruses	Total	Male	Female		Male	Female
	Adenovirus	1078	213	135
	Human metapneumovirus	941	264	217				Adenovirus	1078	213	135	0.6801	1.59551	1.66893
	Rhinovirus	3697	1590	779						#REF!	#REF!	ns
	Bocavirus	268	83	67
	Coronavirus	1909	602	375				HMPV	941	264	217	0.0007	1.97753	2.68266
	coronavirus 229	538	157	104						#REF!	#REF!	***
	coronavirus 63	244	81	57
	coronavirus HKU	391	107	63				Rhinovirus	3697	1590	779	<0.0001	11.9101	9.63036
	coronavirus 43	705	232	150						#REF!	#REF!	****
	MERS	31	25	1
								Bocavirus	268	83	67	0.0906	0.621723	0.828285
	Parainfluenza	1023	348	262						#REF!	#REF!	ns
	Parainfluenza 1	236	115	44
	Parainfluenza 2	127	39	32				Coronavirus	1919	612	375	0.8611	4.58427	4.63593
	Parainfluenza 3	468	138	137						#REF!	#REF!	ns
	Parainfluenza 4	192	56	49
	RSV	1001	343	291				229	538	157	104		1.17603	1.2857
	Enterovirus	348	153	62				63	244	81	57		0.606742	0.704661
	Parechovirus	44	16	13				HKU	391	107	63		0.801498	0.778835
	Mycoplasma pneumoniae	1128	366	209				43	705	232	150		1.73783	1.85437
								MERS	41	35	1	<0.0001	0.262172	0.0123625
										#REF!	#REF!	****
								Parainfluenza	1023	348	262	0.007	2.60674	3.23897
										#REF!	#REF!	**		#REF!
								PARA1	236	115	44		0.861423	0.543949
								PARA2	127	39	32		0.292135	0.395599
								PARA3	468	138	137		1.03371	1.69366
								PARA4	192	56	49		0.419476	0.605761
								RSV	1002	343	292	<0.0001	2.56929	3.60984
										#REF!	#REF!	****
								Enterovirus	348	153	62	0.0069	1.14607	0.766473
										#REF!	#REF!	**
								Parechovirus	44	16	13	0.4301	0.11985	0.160712
										#REF!	#REF!	ns
								Mycoplasma pneumoniae	1128	366	209	0.4881	2.74157	2.58376
										#REF!	#REF!	ns
